# Supplementary material for: Identification of SARS‐CoV‐2 RNA in healthcare heating, ventilation, and air conditioning units
Source: Indoor Air. 2021 Jun 29;31(6):1826–32. doi: 10.1111/ina.12898 (PMC8447041; doi:10.1111/ina.12898)
Supplement: Supplementary file 2 — Table S1 [file INA-31-1826-s004.xlsx]

## Sheet: Sheet1
Sample.Name	genecopies	genecopies/uL	samplingdate	OA%	SampleLocation
AH1-OAPM-M	Below Detectable Limit	1.11	2020-05-28	42.4	OAPM
AH1-OAPM-R	Below Detectable Limit	1.11	2020-05-28	42.4	OAPM
AH10-OAPM-F	Below Detectable Limit	1.11	2020-06-12	100	OAPM
AH10-OAPM-L	Below Detectable Limit	1.11	2020-05-28	12.8	OAPM
AH10-OAPM-L	Below Detectable Limit	1.11	2020-06-12	100	OAPM
AH10-OAPM-R	Below Detectable Limit	1.11	2020-05-28	12.8	OAPM
AH5-OAP-M1-C	Below Detectable Limit	1.11	2020-05-15	65.6	OAPM
AH5-OAP-M1-L	Below Detectable Limit	1.11	2020-05-15	65.6	OAPM
AH5-OAP-M1-R	Below Detectable Limit	1.11	2020-05-15	65.6	OAPM
AH5-OAPM- M	Below Detectable Limit	1.11	2020-06-09	93.3	OAPM
AH5-OAPM-L	Below Detectable Limit	1.11	2020-06-09	93.3	OAPM
AH5-OAPM-L	Below Detectable Limit	1.11	2020-06-12	95	OAPM
AH5-OAPM-M	Below Detectable Limit	1.11	2020-06-12	95	OAPM
AH5-OAPM-R	Below Detectable Limit	1.11	2020-06-12	95	OAPM
AHU5-OAPM-L	Below Detectable Limit	1.11	2020-06-09	93.3	OAPM
AH10-OAPM-M	16.9188	3.38377	2020-06-12	100	OAPM
AH5-OAPM-R	19.6958	3.93916	2020-06-09	93.3	OAPM
AH1-OAPM-L	20.8516	4.17032	2020-05-15	86.5	OAPM
AH10-OAPM-M	51.4885	10.2977	2020-05-28	12.8	OAPM
AH10-OAPM-R	245.879	49.1759	2020-06-12	100	OAPM
AH1-SAD-M	Below Detectable Limit	1.11	2020-05-28	42.4	SAD
AH10-SAD-L	Below Detectable Limit	1.11	2020-05-28	12.8	SAD
AH10-SAD-L	Below Detectable Limit	1.11	2020-06-12	100	SAD
AH10-SAD-M	Below Detectable Limit	1.11	2020-05-28	12.8	SAD
AH10-SAD-M	Below Detectable Limit	1.11	2020-06-12	100	SAD
AH5-SAD-L	Below Detectable Limit	1.11	2020-06-12	95	SAD
AH5-SAD-M	Below Detectable Limit	1.11	2020-06-09	93.3	SAD
AH5-SAD-M	Below Detectable Limit	1.11	2020-06-12	95	SAD
AH5-SAD-R	Below Detectable Limit	1.11	2020-06-09	93.3	SAD
AH5-SAD-R	Below Detectable Limit	1.11	2020-06-12	95	SAD
AH5-SAD1-L	Below Detectable Limit	1.11	2020-05-15	65.6	SAD
AH5-SAD1-M	Below Detectable Limit	1.11	2020-05-15	65.6	SAD
AH5-SAD1-R	Below Detectable Limit	1.11	2020-05-15	65.6	SAD
AH10-SAD-R	15.7913	3.15825	2020-06-12	100	SAD
AH1-SAD-L	16.265	3.253	2020-05-28	42.4	SAD
AH5-SAD-L	17.2274	3.44547	2020-06-09	93.3	SAD
AH1-SAD-R	64.9838	12.9968	2020-05-15	86.5	SAD
AH10-SAD-F	73.18	14.636	2020-06-12	100	SAD
AH1-SAD-R	155.092	31.0184	2020-05-28	42.4	SAD
AH1-SAFF-M	Below Detectable Limit	1.11	2020-05-28	42.4	SAFF
AH1-SAFF-R	Below Detectable Limit	1.11	2020-05-28	42.4	SAFF
AH10-SAFF-F	Below Detectable Limit	1.11	2020-06-12	100	SAFF
AH10-SAFF-L	Below Detectable Limit	1.11	2020-05-28	12.8	SAFF
AH10-SAFF-M	Below Detectable Limit	1.11	2020-06-12	100	SAFF
AH10-SAFF-R	Below Detectable Limit	1.11	2020-05-28	12.8	SAFF
AH10-SAFF-R	Below Detectable Limit	1.11	2020-06-12	100	SAFF
AH5-SAFF-L	Below Detectable Limit	1.11	2020-06-09	93.3	SAFF
AH5-SAFF-L	Below Detectable Limit	1.11	2020-06-12	95	SAFF
AH5-SAFF-R	Below Detectable Limit	1.11	2020-06-09	93.3	SAFF
AH5-SAFF-R	Below Detectable Limit	1.11	2020-06-12	95	SAFF
AH5-SAFF1-L	Below Detectable Limit	1.11	2020-05-15	65.6	SAFF
AH5-SAFF1-M	Below Detectable Limit	1.11	2020-05-15	65.6	SAFF
AH5-SAFF1-R	Below Detectable Limit	1.11	2020-05-15	65.6	SAFF
AH5-SAFF-F	22.8777	4.57554	2020-06-12	95	SAFF
AH1-SAFF-L	39.7831	7.95662	2020-05-28	42.4	SAFF
AH5-SAFF-M	40.4916	8.09832	2020-06-12	95	SAFF
